# Supplementary material for: Sea Squirt-Derived Peptide WLP Mitigates OKA-Induced Alzheimer’s Disease-like Phenotypes in Human Cerebral Organoid
Source: Antioxidants (Basel). 2025 May 7;14(5):553. doi: 10.3390/antiox14050553 (PMC12108538; doi:10.3390/antiox14050553)
Supplement: Supplementary file 1 [file antioxidants-14-00553-s001.zip]

Archive with 1 entries (1 files):
- antioxidants-3537044-supplementary.pdf
